# Supplementary material for: Resilience and the Gut Microbiome: Insights from Chronically Socially Stressed Wild-Type Mice
Source: Microorganisms. 2022 May 24;10(6):1077. doi: 10.3390/microorganisms10061077 (PMC9231072; doi:10.3390/microorganisms10061077)
Supplement: Supplementary file 1 [file microorganisms-10-01077-s001.zip]

Archive with 1 entries (1 files):
- microorganisms-1693574-supplementary.pdf
